# Supplementary material for: Active Colitis-Induced Atrial Electrophysiological Remodeling
Source: Biomolecules. 2025 Jul 10;15(7):982. doi: 10.3390/biom15070982 (PMC12292842; doi:10.3390/biom15070982)
Supplement: Supplementary file 1 [file biomolecules-15-00982-s001.zip]

Archive with 1 entries (1 files):
- biomolecules-3698844-supplementary.pdf
